# Supplementary material for: Long-term co-circulation of multiple arboviruses in southeast Australia revealed by xeno-monitoring and viral whole-genome sequencing
Source: Virus Evol. 2024 Nov 25;10(1):0. doi: 10.1093/ve/veae103 (PMC11646120; doi:10.1093/ve/veae103)
Supplement: veae103_Supp [file veae103_supp.zip]

Archive with 3 entries (2 files):
- suppl_data/
- suppl_data/supp-1.xlsx
- suppl_data/supp-2.pdf
